# Supplementary material for: Defective Lysosomal Lipolysis Causes Prenatal Lipid Accumulation and Exacerbates Immediately after Birth
Source: Int J Mol Sci. 2021 Sep 27;22(19):10416. doi: 10.3390/ijms221910416 (PMC8508985; doi:10.3390/ijms221910416)
Supplement: Supplementary file 1 [file ijms-22-10416-s001.zip]

Archive with 1 entries (1 files):
- ijms-1377505-supplementary.pdf
